# Supplementary material for: Genetic diversity in centipedegrass [Eremochloa ophiuroides (Munro) Hack.]
Source: Hortic Res. 2020 Jan 1;7:4. doi: 10.1038/s41438-019-0228-1 (PMC6938503; doi:10.1038/s41438-019-0228-1)
Supplement: Supplementary file 1 — Table S1 [file 41438_2019_228_MOESM1_ESM.xlsx]

## Sheet: Sheet1
Table S1. A list of centipedegrass collections (or cultivars) preserved in the national main warm-season turfgrass gene bank of China
Collection No.	Status (wild / cultivated)	Stem/stolon color	Sampling site/Source	Latitude N and longitude E	Collection date
E-001	W	Red/purple	Yingtan, Jiangxi, Central China	28°15′N, 117°00′E	1995/03/11
E-002	W	Red/purple	Yingtan, Jiangxi, Central China	28°15′N, 117°00′E	1995/03/11
E-003※	W	Red/purple
E-004	W	Red/purple	Fuzhou, Fujian, Eastern China	26°05′N, 119°06′E	1995/03/14
E-005	W	Red/purple	Fuzhou, Fujian, Eastern China	26°05′N, 119°06′E	1995/03/14
E-006※	W	Red/purple
E-007	W	Red/purple	Fuzhou, Fujian, Eastern China	26°05′N, 119°06′E	1995/03/14
E-008※	W	Red/purple
E-009※	W	Red/purple
E-010※	W	Red/purple
E-011※	W	Red/purple
E-012	W	Red/purple	Longjiang, Fujian, Eastern China	26°05′N, 119°06′E	1995/03/20
E-013	W	Red/purple	Yongtai, Fujian, Eastern China	25°50′N, 118°54′E	1995/03/20
E-014	W	Red/purple	Nanchang, Jiangxi, Central China	28°42′N, 119°54′E	1995/03/22
E-015	W	Red/purple	Lushan, Jiangxi, Central China	28°36′N, 116°00′E	1995/03/23
E-016	W	Red/purple	Jinhua, Zhejiang, Eastern China	29°07′N, 119°32′E	1995/03/25
E-017	W	Red/purple	Hangzhou, Zhejiang, Eastern China	30°20′N, 120°12′E	1995/03/25
E-018	W	Red/purple	Fuyang, Zhejiang, Eastern China	30°20′N, 119°54′E	1995/03/26
E-019	W	Red/purple	Hangzhou, Zhejiang, Eastern China	30°20′N, 120°12′E	1995/03/26
E-020	W	Red/purple	Fuyang, Zhejiang, Eastern China	30°20′N, 120°12′E	1995/03/26
E-021	W	Red/purple	Hangzhou, Zhejiang, Eastern China	30°20′N, 119°54′E	1995/03/28
E-022	W	Red/purple	Wuxi, Jiangsu, Eastern China	31°35′N, 120°20′E	1995/03/30
E-023	W	Red/purple	Lianyungang, Jiangsu, Eastern China	34°36′N, 119°12′E	1995/04/17
E-024	W	Red/purple	Lianyungang, Jiangsu, Eastern China	34°36′N, 119°12′E	1995/04/17
E-025	W	Red/purple	Lianyungang, Jiangsu, Eastern China	34°36′N, 119°12′E	1995/04/17
E-026	W	Red/purple	Lianyungang, Jiangsu, Eastern China	34°36′N, 119°12′E	1995/04/17
E-027	W	Red/purple	Lianyungang, Jiangsu, Eastern China	34°36′N, 119°12′E	1995/04/17
E-028	W	Red/purple	Hefei, Anhui, Eastern China	31°51′N, 117°13′E	1995/04/22
E-029	W	Red/purple	Wuhu, Anhui, Eastern China	31°20′N, 118°24′E	1995/04/23
E-030	W	Red/purple	Ningguo, Anhui, Eastern China	30°08′N, 119°00′E	1995/04/23
E-031	W	Red/purple	Ningguo, Anhui, Eastern China	30°08′N, 119°00′E	1995/04/23
E-032	W	Red/purple	Huangshan, Anhui, Eastern China	29°43′N, 118°20′E	1995/04/24
E-033	W	Red/purple	Huangshan, Anhui, Eastern China	29°43′N, 118°20′E	1995/04/24
E-034	W	Red/purple	Huangshan, Anhui, Eastern China	29°43′N, 118°20′E	1995/04/24
E-035	W	Red/purple	Chuzhou, Anhui, Eastern China	32°18′N, 118°20′E	1995/04/26
E-036	W	Red/purple	Chuzhou, Anhui, Eastern China	32°18′N, 118°20′E	1995/04/26
E-037	W	Red/purple	Jurong, Jiangsu, Eastern China	32°03′N, 119°09′E	1995/05/05
E-038	W	Red/purple	Anqing, Anhui, Eastern China	30°53′N, 116°22′E	1995/07/08
E-039	C	Green	Lushan, Jiangxi, Central China	28°36′N, 116°00′E	1995/09/08
E-040	W	Red/purple	Anqing, Anhui, Eastern China	30°53′N, 116°22′E	1995/09/23
E-041	W	Red/purple	Guilin, Guangxi, South China	25°28′N, 110°17′E	1996/04/10
E-042	W	Red/purple	Huangshan, Anhui, Eastern China	29°40′N, 118°09′E	1996/05/15
E-043	C	Red/purple	USA		1996/05/15
E-044	C	Red/purple	USA		1996/05/15
E-045	W	Red/purple	Wuhu, Anhui, Eastern China	30°54′N, 118°10′E	1996/05/17
E-046	W	Red/purple	Suzhou, Jiangsu, Eastern China	31°15′N, 120°38′E	1996/08/10
E-047	W	Red/purple	Lianyungang, Jiangsu, Eastern China	34°36′N, 119°12′E	1996/06/15
E-048	W	Red/purple	Yiyang, Hunan, Central China	28°36′N, 112°23′E	1996/08/18
E-049	W	Red/purple	Xiamen, Fujian, Eastern China	24°31′N, 118°10′E	1997/03/10
E-050※	W	Red/purple
E-051	W	Red/purple	Yixing, Jiangsu, Eastern china	31°22′N, 119°49′E	1998/04/23
E-052	W	Red/purple	Haikou, Hainan, South China	20°02′N, 110°28′E	1999/04/25
E-053	W	Red/purple	Haikou, Hainan, South China	20°02′N, 110°28′E	1999/04/25
E-054	W	Red/purple	Guangzhou, Guangdong, South China	23°06′N, 113°30′E	1999/05/04
E-055	W	Red/purple	Guamngzhou, Guangdong, South China	23°06′N, 113°30′E	1999/05/04
E-056	W	Red/purple	Guamngzhou, Guangdong, South China	23°06′N, 113°30′E	1999/05/04
E-057	W	Red/purple	Guamngzhou, Guangdong, South China	23°06′N, 113°30′E	1999/05/04
E-058	W	Red/purple	Heyuan, Guangdong, South China	23°45′N, 114°43′E	1999/05/07
E-059	W	Red/purple	Heyuan, Guangdong, South China	23°45′N, 114°43′E	1999/05/07
E-060	W	Red/purple	Shaoguan, Guangdong, South China	24°58′N, 113°15′E	1999/05/10
E-061	W	Red/purple	Shaoguan, Guangdong, South China	24°58′N, 113°15′E	1999/05/10
E-062	W	Red/purple	Shaoguan, Guangdong, South China	24°58′N, 113°15′E	1999/05/10
E-063	W	Red/purple	Yingde, Guangdong, South China	24°06′N, 113°30′E	1999/05/11
E-064	W	Red/purple	Yingde, Guangdong, South China	24°06′N, 113°30′E	1999/05/11
E-065	W	Red/purple	Yingde, Guangdong, South China	24°06′N, 113°30′E	1999/05/11
E-066	W	Red/purple	Yingde, Guangdong, South China	24°06′N, 113°30′E	1999/05/11
E-067	W	Red/purple	Guangzhou, Guangdong, South China	23°06′N, 113°12′E	1999/05/12
E-068	W	Red/purple	Baise, Guangxi, South China	23°53′N, 106°25′E	1999/05/15
E-069	W	Red/purple	Liuzhou, Guangxi, South China	24°18′N, 109°26′E	1999/05/16
E-070	W	Red/purple	Liuzhou, Guangxi, South China	24°18′N, 109°26′E	1999/05/16
E-071	W	Red/purple	Liuzhou, Guangxi, South China	24°18′N, 109°26′E	1999/05/16
E-072	W	Red/purple	Guilin, Guangxi, South China	25°18′N, 110°26′E	1999/05/17
E-073	W	Red/purple	Guilin, Guangxi, South China	25°18′N, 110°16′E	1999/05/17
E-074	W	Red/purple	Yongzhou, Hunan, Central China	26°16′N, 111°37′E	1999/05/18
E-075	W	Red/purple	Changsha, Hunan, Central China	28°12′N, 113°06′E	1999/05/20
E-076	W	Red/purple	Huaihua, Hunan, Central China	27°31′N, 110°03′E	1999/05/21
E-077	W	Red/purple	Zhangjiajie, Hunan, Central China	29°16′N, 110°12′E	1999/05/22
E-078	W	Red/purple	Yichang, Hubei, Central China	30°35′N, 111°00′E	1999/05/23
E-079	W	Red/purple	Enshi, Hubei, Central China	30°15′N, 109°22′E	1999/05/24
E-080	W	Red/purple	Qianjiang, Hubei, Central China	30°27′N, 112°48′E	1999/05/26
E-081	W	Red/purple	Kunming, Yunnan, Southwestern China	25°00′N, 102°42′E	1999/05/03
E-082	W	Red/purple	Luxi, Yunnan, Southwestern China	24°30′N, 98°36′E	1999/05/06
E-083	W	Red/purple	Kunming, Yunnan, Southwestern China	25°00′N, 102°42′E	1999/05/10
E-084	W	Red/purple	Anshun, Guizhou, Southwestern China	26°14′N, 105°54′E	1999/05/12
E-085	W	Red/purple	Anshun, Guizhou, Southwestern China	26°14′N, 105°54′E	1999/05/12
E-086	W	Red/purple	Guiyang, Guizhou, Southwestern China	26°36′N, 106°40′E	1999/05/13
E-087	W	Red/purple	Guiyang, Guizhou, Southwestern China	26°36′N, 106°40′E	1999/05/13
E-088	W	Red/purple	chengdu, Sichuan, Southwestern China	30°14′N, 103°48′E	1999/05/17
E-089	W	Red/purple	chengdu, Sichuan, Southwestern China	30°14′N, 103°48′E	1999/05/17
E-090	W	Red/purple	Chongqing, Southwestern China	29°32′N, 106°33′E	1999/05/19
E-091	W	Red/purple	Chongqing, Southwestern China	29°32′N, 106°33′E	1999/05/19
E-092	W	Red/purple	Chongqing, Southwestern China	29°32′N, 106°33′E	1999/05/19
E-092-1	C	Green	Chongqing, Southwestern China	29°32′N, 106°33′E	1999/05/19
E-093	W	Red/purple	Xinyang, Henan, Central China	32°06′N, 114°07′E	1999/06/01
E-094	W	Red/purple	Xinyang, Henan, Central China	32°06′N, 114°07′E	1999/06/01
E-095	W	Red/purple	Xinyang, Henan, Central China	32°06′N, 114°07′E	1999/06/01
E-096	W	Red/purple	Xinyang, Henan, Central China	31°52′N, 114°08′E	1999/06/01
E-097	W	Red/purple	Xinyang, Henan, Central China	31°52′N, 114°08′E	1999/06/01
E-098	W	Red/purple	Xinyang, Henan, Central China	32°06′N, 114°07′E	1999/06/01
E-099	W	Red/purple	Liuan, Anhui, Eastern China	31°42′N, 115°51′E	1999/06/03
E-100	W	Red/purple	Liuan, Anhui, Eastern China	31°42′N, 115°51′E	1999/06/03
E-101	W	Red/purple	Liuan, Anhui, Eastern China	31°42′N, 115°51′E	1999/06/03
E-102	C	Red/purple	USA		1999/08/12
E-103	C	Green	USA		1999/08/12
E-104	W	Red/purple	Guilin, Guangxi, South China	25°18′N, 110°16′E	1999/08/30
E-105	W	Red/purple	Changsha, Hunan, Central China	28°12′N, 113°06′E	1999/09/11
E-106	W	Red/purple	Chuzhou, Anhui, Eastern China	32°18′N, 118°18′E	1999/09/21
E-107	W	Red/purple	Zhumadian, Anhui, Eastern China	32°43′N, 113°59′E	1999/10/06
E-108	W	Red/purple	Xinyang, Henan, Central China	31°50′N, 114°04′E	1999/10/06
E-109	W	Red/purple	Huaian, Jiangsu, Eastern china	32°56′N, 118°46′E	1999/10/08
E-110	W	Red/purple	Huaian, Jiangsu, Eastern china	32°56′N, 118°46′E	1999/10/08
E-111	W	Red/purple	Xinjin, Sichuan, Southwestern China	30°25′N, 103°48′E	1999/10/03
E-112	W	Red/purple	Xinjin, Sichuan, Southwestern China	30°25′N, 103°48′E	1999/10/03
E-113	W	Red/purple	Deyang, Sichuan, Southwestern China	31°15′N, 104°25′E	1999/10/03
E-114	W	Red/purple	Changsha, Hunan, Central China	28°10′N, 112°49′E	1999/09/23
E-115	W	Red/purple	Yiyang, Hunan, Central China	28°22′N, 112°27′E	1999/09/23
E-116	W	Red/purple	Changsha, Hunan, Central China	28°13′N, 113°07′E	1999/09/24
E-117	W	Red/purple	Huizhou, Guangdong, South China	23°21′N, 114°18′E	1999/09/26
E-118	W	Red/purple	Guiyang, Guizhou, Southwestern China	26°32′N, 106°47′E	1999/09/28
E-119	W	Red/purple	Lianyungang, Jiangsu, Eastern China	34°36′N, 119°12′E	2000/07/12
E-120	W	Red/purple	Nanjing, Jiangsu, Eastern China	31°57′N, 118°50′E	2000/08/24
E-121	W	Red/purple	Chuzhou, Anhui, Eastern China	32°22′N, 118°06′E	1999/09/21
E-122	W	Red/purple	Chuzhou, Anhui, Eastern China	32°21′N, 118°06′E	1999/09/21
E-123	W	Red/purple	Changsha, Hunan, Central China	28°12′N, 113°06′E	1999/09/22
E-124	W	Red/purple	Changsha, Hunan, Central China	28°12′N, 113°06′E	1999/09/22
E-125	W	Red/purple	Changsha, Hunan, Central China	28°08′N, 113°08′E	1999/09/23
E-126	W	Red/purple	Changsha, Hunan, Central China	28°10′N, 112°49′E	1999/09/23
E-127	W	Red/purple	Changsha, Hunan, Central China	28°09′N, 112°49′E	1999/09/23
E-128	W	Red/purple	Ningxiang, Hunan, Central China	28°14′N, 112°37′E	1999/09/23
E-129	W	Red/purple	Ningxiang, Hunan, Central China	28°14′N, 112°37′E	1999/09/23
E-130	W	Red/purple	Ningxiang, Hunan, Central China	28°16′N, 112°31′E	1999/09/23
E-131	W	Red/purple	Yiyang, Hunan, Central China	28°24′N, 112°27′E	1999/09/23
E-132	W	Red/purple	Shenzhen, Guangdong, South China	22°43′N, 114°14′E	1999/09/26
E-133	W	Red/purple	Guiyang, Guizhou, Southwestern China	26°35′N, 106°42′E	1999/09/27
E-134	W	Red/purple	Guiyang, Guizhou, Southwestern China	26°25′N, 106°40′E	1999/09/27
E-135	W	Red/purple	Guiyang, Guizhou, Southwestern China	26°32′N, 106°47′E	1999/09/28
E-136	W	Red/purple	Qiannan, Guizhou, Southwestern China	26°27′N, 107°01′E	1999/09/28
E-137	W	Red/purple	Guiyang, Guizhou, Southwestern China	26°35′N, 106°37′E	1999/09/29
E-138	W	Red/purple	Guiyang, Guizhou, Southwestern China	26°35′N, 106°37′E	1999/09/29
E-139	W	Red/purple	Guiyang, Guizhou, Southwestern China	26°35′N, 106°34′E	1999/09/29
E-140	W	Red/purple	Qionglai, Sichuan, Southwestern China	30°24′N, 103°41′E	1999/10/03
E-141	W	Red/purple	Hefei, Anhui, Eastern China	31°51′N, 117°04′E	1999/10/05
E-142	W	Red/purple	Liuan, Anhui, Eastern China	31°45′N, 116°06′E	1999/10/05
E-143	W	Red/purple	Xinyang, Henan, Central China	32°10′N, 115°37′E	1999/10/05
E-144	W	Red/purple	Xinyang, Henan, Central China	32°11′N, 114°03′E	1999/10/06
E-145	W	Red/purple	Xinyang, Henan, Central China	32°18′N, 114°01′E	1999/10/06
E-146	W	Red/purple	Xinyang, Henan, Central China	32°25′N, 114°01′E	1999/10/06
E-147	W	Red/purple	Zhumadian, Anhui, Eastern China	32°35′N, 113°58′E	1999/10/06
E-148	W	Red/purple	Zhumadian, Anhui, Eastern China	32°43′N, 113°59′E	1999/10/06
E-149	W	Red/purple	Xinyang, Henan, Central China	32°08′N, 114°02′E	1999/10/06
E-150	W	Red/purple	Xinyang, Henan, Central China	31°57′N, 114°05′E	1999/10/06
E-151	W	Red/purple	Xinyang, Henan, Central China	31°50′N, 114°04′E	1999/10/06
E-152	W	Red/purple	Xinyang, Henan, Central China	32°11′N, 114°33′E	1999/10/07
E-153	W	Red/purple	Nanjing, Jiangsu, Eastern China	32°03′N, 118°52′E	1999/10/08
E-154	W	Red/purple	Nanjing, Jiangsu, Eastern China	32°32′N, 118°48′E	1999/10/08
E-155	W	Red/purple	Lianyungang, Jiangsu, Eastern China	34°36′N, 119°14′E	1999/10/08
E-156	W	Red/purple	Lianyungang, Jiangsu, Eastern China	34°44′N, 119°21′E	1999/10/08
E-157	C	Red/purple	USA		2000/07/05
E-158	C	Red/purple	USA		2000/07/05
E-159	C	Red/purple	USA		2000/03/10
E-160	C	Red/purple	USA		1999/09/01
E-161	W	Red/purple	Chuzhou, Anhui, Eastern China	32°21′N, 118°08′E	2001/01/04
E-162	W	Red/purple	Changsha, Hunan, Central China	28°09′N, 113°07′E	2001/01/04
E-163	W	Red/purple	Changsha, Hunan, Central China	28°09′N, 112°49′E	2001/01/04
E-164	W	Red/purple	Changsha, Hunan, Central China	28°20′N, 112°30′E	2001/01/04
E-165	W	Red/purple	Guangzhou, Guangdong, South China	23°17′N, 113°39′E	2001/01/04
E-166	W	Red/purple	Guangzhou, Guangdong, South China	23°13′N, 113°59′E	2001/01/04
E-167	W	Red/purple	Guangzhou, Guangdong, South China	23°14′N, 114°09′E	2001/01/04
E-168	W	Red/purple	Guangzhou, Guangdong, South China	23°21′N, 114°18′E	2001/01/04
E-169	W	Red/purple	Guangdong, South China	23°34′N, 114°36′E	2001/01/04
E-170	W	Red/purple	Guangdong, South China	23°19′N, 114°27′E	2001/01/04
E-171	W	Red/purple	Guangdong, South China	23°03′N, 114°28′E	2001/01/04
E-172	W	Red/purple	Guiyang, Guizhou, Southwestern China	26°31′N, 106°51′E	2001/01/04
E-173	W	Red/purple	Guiyang, Guizhou, Southwestern China	26°29′N, 106°54′E	2001/01/04
E-174	W	Red/purple	Guiyang, Guizhou, Southwestern China	26°28′N, 106°56′E	2001/01/04
E-175	W	Red/purple	Guiyang, Guizhou, Southwestern China	26°28′N, 107°08′E	2001/01/04
E-176	W	Red/purple	Guiyang, Guizhou, Southwestern China	26°33′N, 106°28′E	2001/01/04
E-177	W	Red/purple	Xinyang, Henan, Central China	32°03′N, 118°28′E	2001/01/04
E-178	W	Red/purple	Nanjing, Jiangsu, Eastern China	32°32′N, 118°48′E	2001/01/04
E-179	W	Red/purple	Xuancheng, Anhui, Eastern China	30°08′N, 119°00′E	2001/05/30
E-180	W	Red/purple	Lanxi, Zhejiang, Eastern China	29°13′N, 119°30′E	2001/05/30
E-181	W	Red/purple	Zhoushan, Zhejiang, Eastern China	30°01′N, 122°30′E	2001/05/30
E-182	W	Red/purple	Lanxi, Zhejiang, Eastern China	29°13′N, 119°30′E	2001/05/30
E-183	W	Red/purple	Zhoushan, Zhejiang, Eastern China	30°01′N, 122°30′E	2001/05/30
E-184	W	Red/purple	Zhoushan, Zhejiang, Eastern China	30°01′N, 122°30′E	2001/05/30
E-185	W	Red/purple	Hangzhou, Zhejiang, Eastern China	30°20′N, 119°54′E	2001/05/30
E-186	W	Red/purple	USA		1999/08/12
E-187	W	Red/purple	Yixing, Jiangsu, Eastern china	31°22′N, 119°49′E	2001/09/07
E-188	W	Red/purple	Liuan, Anhui, Eastern China	31°42′N, 115°51′E	2002/09/12
E-189	W	Red/purple	Xuancheng, Anhui, Eastern China	30°52′N, 119°32′E	2002/11/28
E-190	W	Red/purple	Shanghai, Eastern China	31°27′N, 121°30′E	2002/12/10
E-191	W	Red/purple	Chenzhou, Hunan, Central China	25°55′N, 113°06′E	2004/09/16
E-192	C	Green	Beihai, Guangxi, South China	21°48′N, 109°12′E	2007/05/18
※ The related records are missing.
